# Supplementary material for: Dietary Vitamin C and Vitamin C Derived from Vegetables Are Inversely Associated with the Risk of Depressive Symptoms among the General Population
Source: Antioxidants (Basel). 2021 Dec 13;10(12):1984. doi: 10.3390/antiox10121984 (PMC8750333; doi:10.3390/antiox10121984)
Supplement: Supplementary file 1 [file antioxidants-10-01984-s001.zip]

Archive with 3 entries (3 files):
- antioxidants-1437292-figure S1.pdf
- antioxidants-1437292-table S1.pdf
- antioxidants-1437292-table S2.pdf
